# Supplementary material for: Shock-Driven Endotheliopathy in Trauma Patients Is Associated with Leucocyte Derived Extracellular Vesicles
Source: Int J Mol Sci. 2022 Dec 15;23(24):15990. doi: 10.3390/ijms232415990 (PMC9782606; doi:10.3390/ijms232415990)
Supplement: Supplementary file 1 [file ijms-23-15990-s001.zip]

Archive with 1 entries (1 files):
- ijms-2045315-supplementary.pdf
